# Supplementary material for: Overexpression of plasmepsin II and plasmepsin III does not directly cause reduction in Plasmodium falciparum sensitivity to artesunate, chloroquine and piperaquine
Source: Int J Parasitol Drugs Drug Resist. 2018 Dec 1;9:16–22. doi: 10.1016/j.ijpddr.2018.11.004 (PMC6304341; doi:10.1016/j.ijpddr.2018.11.004)
Supplement: Supplementary Table 1 [file mmc1.xlsx]

## Sheet: Fold Change
Supplementary Table 1. RNA expression of PM2 and PM3 genes in overexpressed PM2 and PM3 P. falciparum 3D7 as determined by RT-qPCR. The parasite harboring a blank vector was used as a comparator.
1. Raw Ct values for target gene
Ct value	Blank-3D7	PM2-3D7	PM3-3D7
PM1 gene	22.61	24.39	23.77
PM1 gene	22.39	23.86	24.17
PM2 gene	20.98	21.36	21.98
PM2 gene	21.38	20.88	21.67
PM3 gene	21.18	22.94	19.96
PM3 gene	21.23	22.58	19.93
PM4 gene	20.85	21.8	21.32
PM4 gene	20.51	21.96	21.3
Actin gene (Average Ct)	18.59	20.675	19.935
Actin gene (Average Ct of no reverse transcriptase control)	30.42	32.49	33.57
2. Ct values normalization with house keeping gene (ΔCt)
∆Ct of test (Ct of target gene - Ct of actin)	Blank-3D7	PM2-3D7	PM3-3D7
PM1 - Actin	4.02	3.715	3.835
PM1 - Actin	3.8	3.185	4.235
PM2 - Actin	2.39	0.685	2.045
PM2 - Actin	2.79	0.205	1.735
PM3 - Actin	2.59	2.265	0.025
PM3 - Actin	2.64	1.905	-0.005
PM4 - Actin	2.26	1.125	1.385
PM4 - Actin	1.92	1.285	1.365
*∆Ct of control (Ct of target gene - Ct of actin, in Blank-3D7 control)	Blank-3D7
PM1 - Actin	3.91
PM2 - Actin	2.59
PM3 - Actin	2.615
PM4 - Actin	2.09
* use average Ct value of target gene and actin gene from Blank-3D7 for calculating ∆Ct of control
3. Fold change (2^-∆∆Ct, where -∆∆Ct = ∆Cttest - ∆Ctcontrol)
∆∆Ct = ∆Cttest - ∆Ctcontrol	PM2-3D7	PM3-3D7
PM1 gene	-0.195	-0.075
PM1 gene	-0.725	0.325
PM2 gene	-1.905	-0.545
PM2 gene	-2.385	-0.855
PM3 gene	-0.35	-2.59
PM3 gene	-0.71	-2.62
PM4 gene	-0.965	-0.705
PM4 gene	-0.805	-0.725
2^-∆∆Ct	PM2-3D7	PM3-3D7
PM1 gene	1.14472	1.05336
PM1 gene	1.6529	0.798298
PM2 gene	3.74509	1.45902
PM2 gene	5.22344	1.80876
PM3 gene	1.27456	6.02099
PM3 gene	1.6358	6.1475
PM4 gene	1.95206	1.63014
PM4 gene	1.74715	1.6529
4. Standard deviation
Mean of 2^-∆∆Ct	PM2-3D7	PM3-3D7
PM1 gene	1.39881	0.92583
PM2 gene	4.48426	1.63389
PM3 gene	1.45518	6.08424
PM4 gene	1.8496	1.64152
SD of of 2^-∆∆Ct	PM2-3D7	PM3-3D7
PM1 gene	0.254088	0.127531
PM2 gene	0.739175	0.174869
PM3 gene	0.180622	0.0632569
PM4 gene	0.102459	0.011378
