# Supplementary material for: Overexpression of plasmepsin II and plasmepsin III does not directly cause reduction in Plasmodium falciparum sensitivity to artesunate, chloroquine and piperaquine
Source: Int J Parasitol Drugs Drug Resist. 2018 Dec 1;9:16–22. doi: 10.1016/j.ijpddr.2018.11.004 (PMC6304341; doi:10.1016/j.ijpddr.2018.11.004)
Supplement: Data Profile [file mmc3.xml]

<?xml version="1.0" encoding="UTF-8" standalone="no"?><data:data><datasets><author>thanat.cho@mahidol.edu</author><type>0</type><dataset><value>1</value><reason>Data will be made available on request</reason><comments/></dataset></datasets></data:data>
